# Supplementary material for: Prevalence of Opioid Use Disorder among Patients with Cancer-Related Pain: A Systematic Review
Source: J Clin Med. 2022 Mar 14;11(6):1594. doi: 10.3390/jcm11061594 (PMC8954099; doi:10.3390/jcm11061594)
Supplement: Supplementary file 1 [file jcm-11-01594-s001.zip]

Archive with 1 entries (1 files):
- jcm-1592744-supplementary.pdf
